# Supplementary material for: INDETERMINATE DOMAIN 9 negatively regulates rice crown root development
Source: Front Plant Sci. 2026 Apr 13;17:1820594. doi: 10.3389/fpls.2026.1820594 (PMC13111443; doi:10.3389/fpls.2026.1820594)
Supplement: Supplementary file 2 [file Table1.xlsx]

## Sheet: TableS1
Table S1 Primers used in this study
Purpose	Primer names	Sequences (5’→3’)
Ubi::OsIDD9-FLAG construct	OsIDD9-FLAG-F	ACGATAGCCGGTACCGGTACCATGGAGGAGTTTGAGCTGCAGC
	OsIDD9-FLAG-R	ATGATCTTTGTAATCGGATCCGGCCCATGGGCCAATATGAG
osidd9 knockout construct	idd9-1-F	GTATTACAGCAAGCTGCTCCTGGGTTTTAGAGCTAGAAATAGCAAGTTA
	idd9-1-R	CCAGGAGCAGCTTGCTGTAATACAACCTGAGCCTCAGCGCAGC
	idd9-2-F	TTCTTCTTCTTCACGGCCGTCGGGTTTTAGAGCTAGAAATAGCAAGTTA
	idd9-2-R	CCGACGGCCGTGAAGAAGAAGAAGCCACGGATCATCTGCACAACTC
transient reporter assays of uORF	uORFIDD9-LUC-F	ATTTGGAGAGGCCGGTCTAGATAGCTAGCTGTCACTCATACCAAG
	uORFIDD9-LUC-R	CTGAGGAGAAGAGCCGGGCCCCAATTGCTTCTTCCACCTCTTC
LUC activity assay of rice protoplasts	OsIDD9-35S-F	GGGGTACCCCATGGAGGAGTTTGAGCTGCAGC
	OsIDD9-35S-R	ACGCGTCGACCGGTGGCCCATGGGCCAATATGAG
	WOX11-promoter-F	CGGGATCCATTGGTTTTAGTTCGGTTTGG
	WOX11-promoter-R	ACGCGTCGACGCTGCGAGAGAGTGAGATCGC
EMSA	OsIDD9-32a-F	GCCATGGCTGATATCGGATCCATGGAGGAGTTTGAGCTGCAGC
	OsIDD9-32a-R	GACGGAGCTCGAATTCGGATCCGGCCCATGGGCCAATATGAG
qRT-PCR	OsACTIN-F	TGAAGATCAAGGTGGTGGCAC
	OsACTIN-R	TGCTGGACCCGACTCATCATA
	OsWOX11-qPCR-F	TTCATCAACGGAGTGGCGA
	OsWOX11-qPCR-R	CGTACTCGTTGGCTGGAAGAAG
	OsIDD9-qPCR-F	CAGCAGCCGTATTACAGCAA
	OsIDD9-qPCR-R	CCCTGGAAGGCTTCTCTTCT
	OsCRL1-qPCR-F	TCGGATTGCTCTTGAACCTG
	OsCRL1-qPCR-R	GTGAAGGTCTCAAAGTCCGAG
	OsCRL5-qPCR-F	ACACATCAACTTCCCGCTG
	OsCRL5-qPCR-R	ACATACTCCTGCCTTGTCATG
	OsRR2-qPCR-F	TCATCTTCAAGCTCATCCTGC
	OsRR2-qPCR-R	TGCCATTGGACCATCTGTG
	OsLBD16-qPCR-F	GTCACCATCACCTACGAGG
	OsLBD16-qPCR-R	TGGAGGGCGAAGATTTGG
	OsCKX4--qPCR-F	TCGGATTGCTCTTGAACCTG
	OsCKX4--qPCR-R	GTGAAGGTCTCAAAGTCCGAG
	LUC-qPCR-F	GGATTACAAGATTCAAAGTGCG
	LUC-qPCR-R	TGATACCTGGCAGATGGAAC
	RLUC-qPCR-F	CATTCAAGGAGAAGGGCGAGG
	RLUC-qPCR-R	GTAGGCGTTGTAGTTGCGGAC
	N.benthamiana Actin-F	TCCTGATGGGCAAGTGATTAC
	N.benthamiana Actin-R	TTGTATGTGGTCTCGTGGATTC
